# Supplementary material for: Genetic, virulence, and antimicrobial resistance characteristics associated with distinct morphotypes in ST11 carbapenem-resistant Klebsiella pneumoniae
Source: Virulence. 2024 May 12;15(1):2349768. doi: 10.1080/21505594.2024.2349768 (PMC11093053; doi:10.1080/21505594.2024.2349768)
Supplement: Supplemental Material [file KVIR_A_2349768_SM6163.zip]

Archive with 4 entries (4 files):
- FigS1.tif
- FigS2.tif
- Table S1 plasmids primers .docx
- Table S2 competition.docx
